# Supplementary material for: Genome-Wide Identification and Expression Analysis of Carotenoid Cleavage Dioxygenase Genes in Salvia miltiorrhiza
Source: Int J Mol Sci. 2024 Dec 6;25(23):13138. doi: 10.3390/ijms252313138 (PMC11641897; doi:10.3390/ijms252313138)
Supplement: Supplementary file 1 [file ijms-25-13138-s001.zip]

Archive with 3 entries (3 files):
- ijms-3307613 - supplementary.pdf
- Table S1.xlsx
- Table S2.xlsx
