# Supplementary material for: Genome-Wide Identification and Expression Analysis of Carotenoid Cleavage Dioxygenase Genes in Salvia miltiorrhiza
Source: Int J Mol Sci. 2024 Dec 6;25(23):13138. doi: 10.3390/ijms252313138 (PMC11641897; doi:10.3390/ijms252313138)
Supplement: Supplementary file 1 [file ijms-25-13138-s001.zip › Table S1.xlsx]

## Sheet: Sheet1
Arabidopsis thaliana			Oryza sativa			Salvia miltiorrhiza
Accessions	Gene name		Accessions	Gene name		Accessions	Gene name
>sp|O65572.2|	AtCCD1		LOC_Os12g44310.2	OsCCD1
			LOC_Os12g44310.1	OsCCD1b
			LOC_Os04g04230.1	OsCCD1C
sp|O49675.1|	AtCCD4		LOC_Os02g47510.1	OsCCD4		SMILT027758.1	SmCCD4
			LOC_Os12g24800.1	OsCCD4a		SMILT000549.1	SmCCD4a
			LOC_Os10g08980.1	OsCCD4b		SMILT027757.1	SmCCD4b
						SMILT009691.1	SmCCD4c
						SMILT009690.1	SmCCD4d
						SMILT027754.1	SmCCD4e
						SMILT000546.1	SmCCD4f
						SMILT013993.1	SmCCD4g
						SMILT013995.1	SmCCD4h
						SMILT004505.1	SmCCD4i
						SMILT002899.1	SmCCD4j
						SMILT002901.1	SmCCD4k
						SMILT022512.1	SmCCD4l
						SMILT022513.1	SmCCD4m
						SMILT027755.1	SmCCD4n
sp|Q7XJM2.1|	AtCCD7		LOC_Os04g46470.1	OsCCD7		SMILT013002.1	SmCCD7
sp|Q8VY26.1|	AtCCD8		LOC_Os01g54270.1	OsCCD8		SMILT030258.1	SmCCD8
			LOC_Os01g38580.1	OsCCD8a
			LOC_Os01g38580.2	OsCCD8b
sp|O49505.1|	AtNCED2
sp|Q9LRR7.1|	AtNCED3					SMILT017985.1	SmNCED3
sp|Q9C6Z1.1|	AtNCED5		LOC_Os12g42280.1	OsNCED5		SMILT002844.1	SmNCED5
			LOC_Os03g44380.1	OsNCED5a
sp|Q9LRM7.1|	AtNCED6		LOC_Os07g05940.1	OsNCED6		SMILT006531.1	SmNCED6
sp|Q9M9F5.1|	AtNCED9					SMILT020167.1	SmNCED9
			LOC_Os08g28400.1	OsCCD-like
			LOC_Os08g28240.1	OsCCD-like-a
			LOC_Os09g15240.1	OsCCD-like-b
			LOC_Os08g28410.1	OsCCD-like-c
