# Supplementary material for: Genome-Wide Identification and Expression Analysis of Carotenoid Cleavage Dioxygenase Genes in Salvia miltiorrhiza
Source: Int J Mol Sci. 2024 Dec 6;25(23):13138. doi: 10.3390/ijms252313138 (PMC11641897; doi:10.3390/ijms252313138)
Supplement: Supplementary file 1 [file ijms-25-13138-s001.zip › Table S2.xlsx]

## Sheet: Sheet1
Gene_id	NR description	FC(Flu1h/Mock)	Log2FC(Flu1h/Mock)	Pvalue	Padjust	Significant	Regulate	Flu1h_1	Flu1h_2	Flu0h_1	Flu0h_2	Flu1h	Mock
TRINITY_DN4200_c0_g1	probable carotenoid cleavage dioxygenase 4, chloroplastic [Salvia hispanica])	0.35	-1.51525	0.000330443	0.010056	yes	down	46.52	30.76	126.17	76.78	38.64	101.475
